# Supplementary material for: Impairment of Intermediate Filament Expression Reveals Impact on Cell Functions Independent from Keratinocyte Transformation
Source: Cells. 2024 Nov 26;13(23):1960. doi: 10.3390/cells13231960 (PMC11640723; doi:10.3390/cells13231960)
Supplement: Supplementary file 1 [file cells-13-01960-s001.zip]

Archive with 4 entries (4 files):
- Supplemental Figure 1.pdf
- Supplemental Figure 2.pdf
- Supplemental Figure 3.pdf
- Supplemental Figure 4.pdf
